# Supplementary material for: A Precise Method to Evaluate 360 Degree Measures of Optic Cup and Disc Morphology in an African American Cohort and Its Genetic Applications
Source: Genes (Basel). 2021 Dec 9;12(12):1961. doi: 10.3390/genes12121961 (PMC8701339; doi:10.3390/genes12121961)
Supplement: Supplementary file 1 [file genes-12-01961-s001.zip]

Archive with 1 entries (1 files):
- genes-1488086-supplementary.pdf
